# Supplementary material for: A new look at the LTR retrotransposon content of the chicken genome
Source: BMC Genomics. 2016 Aug 30;17(1):688. doi: 10.1186/s12864-016-3043-1 (PMC5006616; doi:10.1186/s12864-016-3043-1)
Supplement: Additional file 1: — galGal4 LTR retrotransposon locations. Positions are in BED6 (Browser Extensible Data 6-column) format with column definitions: chromosome name, element start coordinate (zero indexed), element end coordinate, element description (FL = “full list”, SIE = “structurally intact element”), score (arbitrary and always set to ‘0’), element strand (+/-). (BED 1002 kb) [file 12864_2016_3043_MOESM1_ESM.bed]

## LTR retrotransposons (intact and fragmented) identified by Mason et al (2016)
## Positions are in BED format (0 indexed) for the galGal4 chicken assembly (GenBank:GCA_000002315.2)
## Columns are: chromosome, start position, end position, descriptor (FL=full list, SIE=structurally intact element), score (arbitrary, always 0), strand (+/-)
## Please cite this data appropriately.
1	0	1033	FL	0	+
1	1133	1634	FL	0	+
1	1734	2038	FL	0	+
1	2069	2505	FL	0	+
1	2604	5469	FL	0	+
1	2896	5066	SIE	0	+
1	5585	6173	FL	0	-
1	8509	10637	FL	0	-
1	8509	10637	SIE	0	-
1	11526	12721	FL	0	+
1	14195	14322	FL	0	-
1	15000	15208	FL	0	+
1	15342	15745	FL	0	+
1	15893	18813	SIE	0	+
1	15893	19537	FL	0	+
1	20717	30910	FL	0	-
1	21856	30790	SIE	0	-
1	41532	42150	FL	0	-
1	42173	42293	FL	0	-
1	91906	92740	FL	0	-
1	106932	107092	FL	0	-
1	107356	107550	FL	0	-
1	130098	130773	FL	0	-
1	175734	176279	FL	0	+
1	225854	226200	FL	0	+
1	309888	310348	FL	0	-
1	333196	333412	FL	0	+
1	339103	339207	FL	0	+
1	534624	536068	FL	0	+
1	716795	717098	FL	0	-
1	1154325	1155308	FL	0	-
1	1158609	1159239	FL	0	+
1	1245811	1246158	FL	0	-
1	1298569	1298669	FL	0	+
1	1305318	1305475	FL	0	-
1	1347847	1348062	FL	0	+
1	1563066	1563309	FL	0	-
1	1640114	1641506	FL	0	+
1	1758942	1759311	FL	0	+
1	1807961	1808319	FL	0	-
1	1829270	1829918	FL	0	+
1	1830370	1831350	FL	0	+
1	1837646	1837968	FL	0	-
1	1838843	1840218	FL	0	+
1	1855740	1856719	FL	0	+
1	1857171	1857498	FL	0	+
1	1857550	1857814	FL	0	-
1	1869691	1870329	FL	0	+
1	1943739	1944903	FL	0	+
1	1970068	1971405	FL	0	+
1	1986286	1986388	FL	0	-
1	2244578	2245029	FL	0	+
1	2332643	2335258	FL	0	+
1	2332643	2335258	SIE	0	+
1	2421356	2421723	FL	0	+
1	2516918	2517468	FL	0	-
1	2641516	2642030	FL	0	-
1	2642181	2642546	FL	0	-
1	2702265	2702597	FL	0	+
1	2735118	2735302	FL	0	-
1	2735970	2736556	FL	0	-
1	2736612	2736864	FL	0	+
1	2744437	2745035	FL	0	-
1	2745083	2746606	FL	0	+
1	2748042	2748796	FL	0	-
1	2748874	2749451	FL	0	+
1	2753888	2754105	FL	0	+
1	2824332	2824650	FL	0	+
1	2881452	2881559	FL	0	-
1	3128623	3129000	FL	0	-
1	3164184	3164692	FL	0	+
1	3228231	3228571	FL	0	+
1	3241559	3241652	FL	0	+
1	3248900	3249446	FL	0	-
1	3386582	3386938	FL	0	+
1	3644366	3644718	FL	0	-
1	3777587	3777817	FL	0	+
1	3778417	3778601	FL	0	+
1	3778705	3778869	FL	0	+
1	3860252	3860473	FL	0	-
1	3977588	3977716	FL	0	-
1	3979450	3979750	FL	0	-
1	3980271	3981587	FL	0	+
1	3986587	3986715	FL	0	-
1	3987374	3987528	FL	0	-
1	3990250	3991631	FL	0	+
1	3996408	3996562	FL	0	-
1	4004074	4004532	FL	0	+
1	4006758	4007305	FL	0	-
1	4014382	4014580	FL	0	-
1	4256781	4257057	FL	0	-
1	4360098	4360230	FL	0	-
1	4405362	4405740	FL	0	+
1	4585579	4586631	FL	0	+
1	4614485	4615053	FL	0	+
1	4629424	4629664	FL	0	+
1	4665564	4666168	FL	0	+
1	4746509	4747015	FL	0	-
1	4748229	4749159	FL	0	-
1	4946896	4947317	FL	0	+
1	4994067	4994368	FL	0	-
1	5013399	5013699	FL	0	-
1	5030530	5030846	FL	0	-
1	5102888	5103116	FL	0	-
1	5108582	5108940	FL	0	+
1	5160890	5161275	FL	0	+
1	5420896	5421274	FL	0	-
1	5490065	5490184	FL	0	-
1	5524689	5524976	FL	0	+
1	5972843	5973827	FL	0	-
1	6201619	6201899	FL	0	+
1	6201925	6202249	FL	0	+
1	6352774	6353350	FL	0	-
1	6969393	6969600	FL	0	+
1	7101857	7102180	FL	0	+
1	7304148	7304574	FL	0	-
1	7304849	7304983	FL	0	-
1	7500191	7500746	FL	0	+
1	7665458	7666065	FL	0	-
1	7677129	7677751	FL	0	+
1	7677767	7677989	FL	0	+
1	7750568	7750676	FL	0	-
1	7776251	7776423	FL	0	-
1	7776531	7777096	FL	0	+
1	7834219	7834563	FL	0	+
1	7846155	7846299	FL	0	-
1	7894676	7894905	FL	0	+
1	7935733	7936537	FL	0	+
1	7975524	7976081	FL	0	+
1	7991657	7992121	FL	0	-
1	8006394	8006763	FL	0	-
1	8030165	8030422	FL	0	+
1	8030888	8031476	FL	0	-
1	8045715	8045921	FL	0	+
1	8071898	8072441	FL	0	+
1	8110036	8110263	FL	0	+
1	8115143	8115666	FL	0	+
1	8123916	8124102	FL	0	-
1	8124324	8124847	FL	0	-
1	8347427	8347504	FL	0	-
1	8413203	8413551	FL	0	+
1	8496483	8497207	FL	0	+
1	8511454	8512271	FL	0	-
1	8535182	8535688	FL	0	-
1	8543320	8543701	FL	0	-
1	8582607	8583194	FL	0	-
1	8846760	8847345	FL	0	-
1	8866943	8867500	FL	0	-
1	8910810	8911326	FL	0	-
1	9096187	9096613	FL	0	+
1	9097643	9097759	FL	0	+
1	9103676	9104021	FL	0	+
1	9105770	9106091	FL	0	+
1	9136220	9136764	FL	0	+
1	9156410	9156996	FL	0	+
1	9166875	9167655	FL	0	+
1	9168152	9168431	FL	0	+
1	9168581	9169334	FL	0	+
1	9175416	9175795	FL	0	-
1	9192896	9193274	FL	0	+
1	9195454	9195698	FL	0	+
1	9206744	9207184	FL	0	+
1	9207940	9208160	FL	0	+
1	9219778	9220404	FL	0	+
1	9220484	9222448	FL	0	+
1	9280735	9281073	FL	0	+
1	9286880	9287457	FL	0	+
1	9357685	9358051	FL	0	-
1	9447812	9448427	FL	0	+
1	9532139	9532666	FL	0	+
1	9532716	9533901	FL	0	-
1	9536183	9536729	FL	0	+
1	9585798	9585996	FL	0	-
1	9586547	9587255	FL	0	-
1	9605971	9606509	FL	0	-
1	9611904	9612358	FL	0	+
1	9664250	9664680	FL	0	+
1	9739130	9739237	FL	0	+
1	9770606	9771196	FL	0	-
1	9800868	9801024	FL	0	+
1	9921308	9921688	FL	0	-
1	9943391	9943776	FL	0	-
1	10022076	10022693	FL	0	+
1	10087259	10087633	FL	0	-
1	10099128	10100179	FL	0	-
1	10107462	10107804	FL	0	+
1	10122584	10123590	FL	0	+
1	10211154	10211488	FL	0	+
1	10233177	10233731	FL	0	+
1	10287512	10287596	FL	0	-
1	10324488	10325236	FL	0	+
1	10341267	10341754	FL	0	-
1	10363892	10364492	FL	0	-
1	10418858	10419717	FL	0	+
1	10437562	10437958	FL	0	+
1	10558928	10559407	FL	0	-
1	10559784	10559887	FL	0	-
1	10566512	10566780	FL	0	-
1	10572985	10573759	FL	0	-
1	10596571	10596863	FL	0	-
1	10740994	10741100	FL	0	+
1	10752804	10753374	FL	0	+
1	10753783	10754470	FL	0	+
1	10761416	10761975	FL	0	+
1	10790082	10790317	FL	0	+
1	10790466	10790611	FL	0	+
1	10839714	10840222	FL	0	+
1	10902198	10902715	FL	0	-
1	11200179	11200705	FL	0	+
1	11224415	11224551	FL	0	-
1	11294210	11294346	FL	0	-
1	11294363	11294668	FL	0	-
1	11574412	11575290	FL	0	+
1	11627301	11627815	FL	0	+
1	11711574	11711888	FL	0	+
1	11787142	11787237	FL	0	+
1	11787325	11787776	FL	0	+
1	11828379	11829234	FL	0	+
1	11911046	11911398	FL	0	+
1	11983871	11983981	FL	0	+
1	12012428	12013091	FL	0	-
1	12048750	12049158	FL	0	+
1	12065245	12065736	FL	0	-
1	12105033	12105553	FL	0	+
1	12127019	12127227	FL	0	-
1	12408760	12409044	FL	0	+
1	12409125	12409312	FL	0	+
1	12619993	12620382	FL	0	+
1	12620552	12620720	FL	0	+
1	12768146	12768246	FL	0	+
1	12807112	12807321	FL	0	-
1	12881006	12881273	FL	0	+
1	12920694	12920961	FL	0	+
1	13050335	13050674	FL	0	-
1	13076026	13076336	FL	0	+
1	13076510	13076772	FL	0	+
1	13117149	13117477	FL	0	-
1	13233766	13234384	FL	0	-
1	13261559	13262245	FL	0	+
1	13384810	13384954	FL	0	-
1	13669882	13670272	FL	0	-
1	13733507	13733734	FL	0	+
1	13920635	13920751	FL	0	-
1	14020101	14020761	FL	0	+
1	14102191	14102450	FL	0	+
1	14200798	14201431	FL	0	+
1	14230960	14231486	FL	0	-
1	14327274	14327812	FL	0	-
1	14350128	14350341	FL	0	-
1	14554177	14554470	FL	0	-
1	14575108	14575278	FL	0	+
1	14864708	14865030	FL	0	+
1	14885583	14885973	FL	0	+
1	14901866	14902349	FL	0	-
1	14924784	14925011	FL	0	+
1	14991874	14992211	FL	0	-
1	15072116	15072571	FL	0	+
1	15270891	15271146	FL	0	-
1	15312748	15312820	FL	0	-
1	15316240	15316635	FL	0	-
1	15316783	15317030	FL	0	+
1	15317041	15317704	FL	0	-
1	15405231	15405471	FL	0	+
1	15711002	15711154	FL	0	-
1	15784198	15784689	FL	0	-
1	15902565	15913852	FL	0	+
1	15902565	15913852	SIE	0	+
1	16085790	16085951	FL	0	+
1	16097137	16097662	FL	0	-
1	16134775	16135339	FL	0	-
1	16240307	16241128	FL	0	-
1	16257352	16258220	FL	0	-
1	16258924	16259443	FL	0	-
1	16267370	16267811	FL	0	-
1	16329885	16330426	FL	0	-
1	16338411	16339202	FL	0	+
1	16340783	16340920	FL	0	-
1	16362248	16362797	FL	0	+
1	16404894	16405485	FL	0	-
1	16427411	16427879	FL	0	-
1	16439909	16440896	FL	0	+
1	16468367	16469169	FL	0	+
1	16476185	16476760	FL	0	+
1	16489697	16489897	FL	0	+
1	16492711	16493346	FL	0	+
1	16502349	16502886	FL	0	-
1	16504827	16505147	FL	0	-
1	16508534	16508680	FL	0	-
1	16537925	16538469	FL	0	+
1	16539326	16539679	FL	0	+
1	16546440	16546763	FL	0	+
1	16562698	16563228	FL	0	-
1	16567277	16567831	FL	0	+
1	16567936	16568028	FL	0	+
1	16586015	16586257	FL	0	-
1	16586520	16587375	FL	0	-
1	16600811	16601326	FL	0	-
1	16601755	16602021	FL	0	-
1	16604368	16604779	FL	0	-
1	16604803	16605161	FL	0	-
1	16644699	16645494	FL	0	+
1	16653721	16654021	FL	0	-
1	16670223	16670961	FL	0	+
1	16698653	16699211	FL	0	-
1	16706425	16707022	FL	0	+
1	16709780	16710153	FL	0	+
1	16719027	16719559	FL	0	-
1	16737759	16738380	FL	0	+
1	16746752	16747552	FL	0	+
1	16749847	16750421	FL	0	-
1	16774668	16775144	FL	0	-
1	16809674	16809964	FL	0	+
1	16814528	16815000	FL	0	+
1	16838209	16838364	FL	0	+
1	16840066	16840173	FL	0	+
1	16840570	16840997	FL	0	+
1	16845924	16846129	FL	0	+
1	16861485	16861567	FL	0	-
1	16867696	16868279	FL	0	-
1	16904477	16904833	FL	0	+
1	16938736	16938908	FL	0	+
1	16970224	16970437	FL	0	-
1	17033521	17033947	FL	0	-
1	17048000	17048320	FL	0	+
1	17057402	17057987	FL	0	-
1	17138109	17138232	FL	0	-
1	17176076	17177107	FL	0	-
1	17199000	17199530	FL	0	-
1	17233016	17234218	FL	0	-
1	17311945	17312077	FL	0	-
1	17312391	17312709	FL	0	-
1	17312740	17312997	FL	0	+
1	17313329	17313657	FL	0	+
1	17314652	17315814	FL	0	+
1	17327406	17327601	FL	0	-
1	17328726	17329264	FL	0	+
1	17347259	17347873	FL	0	-
1	17349855	17350113	FL	0	-
1	17359942	17360080	FL	0	-
1	17360362	17360637	FL	0	-
1	17360936	17361192	FL	0	+
1	17372124	17372930	FL	0	+
1	17402997	17403149	FL	0	+
1	17406898	17407441	FL	0	+
1	17422535	17423297	FL	0	+
1	17440594	17440791	FL	0	-
1	17447705	17447779	FL	0	-
1	17448910	17449161	FL	0	-
1	17449742	17450699	FL	0	-
1	17453442	17454352	FL	0	+
1	17462290	17462738	FL	0	+
1	17483635	17483967	FL	0	+
1	17488681	17488990	FL	0	+
1	17490803	17491763	FL	0	-
1	17492449	17492691	FL	0	+
1	17514260	17514582	FL	0	+
1	17521383	17521874	FL	0	-
1	17525760	17526414	FL	0	+
1	17527937	17528723	FL	0	+
1	17528738	17529109	FL	0	+
1	17544081	17544458	FL	0	+
1	17544556	17544702	FL	0	+
1	17563005	17563636	FL	0	+
1	17576403	17576496	FL	0	+
1	17580403	17580740	FL	0	-
1	17587800	17588537	FL	0	+
1	17616488	17616695	FL	0	+
1	17619795	17620050	FL	0	-
1	17620633	17622170	FL	0	+
1	17625553	17626066	FL	0	-
1	17652429	17652765	FL	0	+
1	17656724	17661877	FL	0	+
1	17656731	17661872	SIE	0	+
1	17676001	17676293	FL	0	+
1	17678727	17679328	FL	0	-
1	17683233	17683664	FL	0	+
1	17694024	17694379	FL	0	+
1	17709730	17710089	FL	0	+
1	17717072	17717245	FL	0	+
1	17717393	17717635	FL	0	+
1	17719518	17719990	FL	0	+
1	17728301	17728378	FL	0	+
1	17730233	17731053	FL	0	+
1	17732774	17733118	FL	0	+
1	17741656	17742174	FL	0	-
1	17759677	17759924	FL	0	+
1	17761066	17761589	FL	0	+
1	17788306	17788659	FL	0	+
1	17803556	17804207	FL	0	-
1	17804370	17804458	FL	0	-
1	17812280	17813906	FL	0	+
1	17818467	17818769	FL	0	+
1	17819599	17819875	FL	0	-
1	17822344	17822861	FL	0	+
1	17828717	17829144	FL	0	-
1	17844971	17845195	FL	0	-
1	17847761	17854796	FL	0	-
1	17847761	17854796	SIE	0	-
1	17857271	17857617	FL	0	+
1	17860201	17860494	FL	0	-
1	17862760	17863113	FL	0	+
1	17866154	17866699	FL	0	+
1	17867669	17868475	FL	0	-
1	17868524	17868723	FL	0	-
1	17869213	17869642	FL	0	-
1	17869926	17870520	FL	0	+
1	17875189	17875307	FL	0	-
1	17882547	17883567	FL	0	-
1	17884688	17884950	FL	0	+
1	17906929	17907388	FL	0	-
1	17911376	17911459	FL	0	+
1	17915341	17915528	FL	0	-
1	17915756	17916024	FL	0	-
1	17949630	17949945	FL	0	+
1	17956883	17957137	FL	0	-
1	17975581	17976439	FL	0	-
1	17987232	17987793	FL	0	+
1	17990632	17990783	FL	0	+
1	18000902	18001529	FL	0	+
1	18002740	18003278	FL	0	+
1	18009172	18010065	FL	0	+
1	18011110	18011530	FL	0	-
1	18011589	18011700	FL	0	+
1	18012107	18012552	FL	0	+
1	18015093	18015413	FL	0	+
1	18019929	18020693	FL	0	+
1	18024096	18026700	FL	0	+
1	18024096	18026700	SIE	0	+
1	18027301	18027897	FL	0	+
1	18050369	18050982	FL	0	+
1	18052237	18052326	FL	0	+
1	18057391	18057551	FL	0	+
1	18064194	18064520	FL	0	-
1	18065777	18066198	FL	0	+
1	18066775	18067181	FL	0	+
1	18080667	18082744	FL	0	+
1	18082896	18082983	FL	0	-
1	18085402	18085837	FL	0	+
1	18091401	18091725	FL	0	+
1	18094296	18094396	FL	0	+
1	18100510	18101039	FL	0	-
1	18116081	18116832	FL	0	+
1	18117699	18118000	FL	0	-
1	18144933	18145203	FL	0	-
1	18150317	18150901	FL	0	-
1	18150982	18151532	FL	0	+
1	18160337	18160460	FL	0	+
1	18162829	18163350	FL	0	-
1	18163371	18163530	FL	0	-
1	18182254	18182464	FL	0	-
1	18183740	18185192	FL	0	-
1	18190933	18191448	FL	0	-
1	18209652	18210230	FL	0	+
1	18220356	18220725	FL	0	+
1	18225607	18226343	FL	0	+
1	18229036	18230070	FL	0	-
1	18247457	18248349	FL	0	-
1	18255292	18255683	FL	0	-
1	18261059	18261167	FL	0	-
1	18263561	18264071	FL	0	+
1	18276758	18276875	FL	0	+
1	18290775	18291585	FL	0	+
1	18296189	18296766	FL	0	-
1	18305009	18305992	FL	0	+
1	18307705	18308678	FL	0	+
1	18326301	18327002	FL	0	+
1	18337439	18338283	FL	0	+
1	18340639	18341669	FL	0	+
1	18355455	18356024	FL	0	+
1	18357189	18357487	FL	0	-
1	18370803	18371590	FL	0	+
1	18386227	18386517	FL	0	-
1	18392846	18393050	FL	0	+
1	18393913	18394186	FL	0	+
1	18401647	18401721	FL	0	-
1	18430263	18430819	FL	0	+
1	18449310	18449624	FL	0	-
1	18454299	18454922	FL	0	+
1	18457902	18458643	FL	0	+
1	18464893	18465334	FL	0	-
1	18496188	18496478	FL	0	-
1	18505747	18506106	FL	0	+
1	18506311	18506553	FL	0	+
1	18511664	18511935	FL	0	-
1	18559872	18560389	FL	0	+
1	18566293	18566709	FL	0	+
1	18694708	18694804	FL	0	+
1	18735258	18735656	FL	0	-
1	18768679	18768944	FL	0	-
1	18871138	18871451	FL	0	+
1	18963470	18963730	FL	0	+
1	18990615	18991021	FL	0	-
1	19048206	19048578	FL	0	+
1	19090280	19090421	FL	0	-
1	19098269	19098628	FL	0	+
1	19098670	19098828	FL	0	+
1	19125856	19126252	FL	0	+
1	19185120	19185298	FL	0	+
1	19207731	19208341	FL	0	+
1	19246098	19246462	FL	0	+
1	19287960	19288209	FL	0	+
1	19335868	19336438	FL	0	-
1	19422852	19423250	FL	0	-
1	19464219	19464498	FL	0	+
1	19467055	19467165	FL	0	+
1	19499307	19499853	FL	0	-
1	19530640	19530730	FL	0	-
1	19541169	19541417	FL	0	+
1	19551240	19551514	FL	0	-
1	19577548	19584877	FL	0	-
1	19577911	19584865	SIE	0	-
1	19612420	19612963	FL	0	-
1	19615133	19616228	FL	0	-
1	19616240	19616470	FL	0	-
1	19616909	19617091	FL	0	-
1	19617698	19617862	FL	0	-
1	19618778	19619491	FL	0	-
1	19622406	19622573	FL	0	-
1	19624486	19624679	FL	0	+
1	19705272	19705424	FL	0	-
1	19743443	19743585	FL	0	+
1	19743734	19743985	FL	0	+
1	19815975	19816504	FL	0	+
1	20041583	20041927	FL	0	+
1	20042379	20043070	FL	0	+
1	20051155	20052358	FL	0	+
1	20052430	20052531	FL	0	+
1	20052671	20054268	FL	0	+
1	20054299	20067224	FL	0	+
1	20058877	20065021	SIE	0	+
1	20068705	20069231	FL	0	+
1	20138875	20138978	FL	0	+
1	20249150	20249577	FL	0	+
1	20256144	20256323	FL	0	-
1	20256565	20256879	FL	0	-
1	20606343	20606887	FL	0	-
1	20614818	20615626	FL	0	+
1	20775123	20775454	FL	0	+
1	20784576	20784846	FL	0	-
1	20784926	20785125	FL	0	-
1	20796088	20796367	FL	0	+
1	20874901	20875233	FL	0	+
1	20936667	20937205	FL	0	-
1	20948878	20949419	FL	0	-
1	20953025	20953516	FL	0	+
1	20974488	20975018	FL	0	+
1	20989101	20989975	FL	0	+
1	21034372	21034894	FL	0	+
1	21077942	21078212	FL	0	+
1	21078308	21078458	FL	0	+
1	21079515	21079817	FL	0	+
1	21082468	21083064	FL	0	-
1	21116728	21117072	FL	0	+
1	21120813	21121078	FL	0	+
1	21127943	21128525	FL	0	+
1	21148641	21149220	FL	0	-
1	21153052	21153192	FL	0	-
1	21202435	21203088	FL	0	+
1	21205876	21206146	FL	0	+
1	21213785	21213913	FL	0	-
1	21223389	21223573	FL	0	+
1	21227004	21227157	FL	0	+
1	21233881	21234441	FL	0	+
1	21235628	21235793	FL	0	+
1	21236390	21236545	FL	0	+
1	21243654	21243854	FL	0	+
1	21246847	21247446	FL	0	-
1	21257542	21258131	FL	0	-
1	21264437	21264587	FL	0	-
1	21279205	21280162	FL	0	+
1	21303680	21304214	FL	0	-
1	21315854	21316398	FL	0	-
1	21336354	21336947	FL	0	-
1	21344820	21345370	FL	0	+
1	21347290	21347819	FL	0	-
1	21362201	21362436	FL	0	+
1	21444081	21444214	FL	0	+
1	21485300	21486068	FL	0	-
1	21490675	21490855	FL	0	+
1	21503139	21503340	FL	0	+
1	21510363	21511127	FL	0	+
1	21511141	21511254	FL	0	+
1	21526443	21526800	FL	0	+
1	21642565	21643160	FL	0	-
1	21661827	21661951	FL	0	+
1	21717908	21717979	FL	0	-
1	21819421	21819600	FL	0	-
1	21876926	21877190	FL	0	+
1	21892215	21892733	FL	0	+
1	21905158	21905289	FL	0	-
1	21905360	21905525	FL	0	-
1	21928522	21929364	FL	0	+
1	22190506	22190645	FL	0	-
1	22190757	22191011	FL	0	-
1	22191224	22191529	FL	0	-
1	22214625	22215148	FL	0	-
1	22225469	22237778	FL	0	+
1	22225469	22237778	SIE	0	+
1	22248799	22249114	FL	0	+
1	22251499	22251944	FL	0	-
1	22295712	22296234	FL	0	+
1	22327098	22327545	FL	0	-
1	22329872	22330208	FL	0	+
1	22338399	22338989	FL	0	-
1	22349781	22349911	FL	0	-
1	22350043	22350392	FL	0	-
1	22452798	22453038	FL	0	+
1	22528378	22528636	FL	0	-
1	22548078	22548582	FL	0	-
1	22609792	22610005	FL	0	+
1	22610426	22610630	FL	0	+
1	22631259	22631349	FL	0	-
1	22665776	22666107	FL	0	-
1	22770021	22770574	FL	0	+
1	22811148	22811501	FL	0	-
1	22850035	22850217	FL	0	+
1	22852413	22852651	FL	0	-
1	22881435	22881516	FL	0	+
1	22906824	22907081	FL	0	+
1	22927372	22927635	FL	0	-
1	22960851	22961055	FL	0	+
1	22970442	22970748	FL	0	-
1	23121275	23121828	FL	0	+
1	23188351	23188679	FL	0	+
1	23188842	23188977	FL	0	+
1	23192355	23192920	FL	0	-
1	23195358	23195644	FL	0	+
1	23369109	23369690	FL	0	+
1	23393571	23393797	FL	0	+
1	23431963	23432160	FL	0	-
1	23432326	23433065	FL	0	+
1	23433314	23433540	FL	0	-
1	23494135	23494274	FL	0	-
1	23494348	23494723	FL	0	-
1	23526831	23527161	FL	0	-
1	23589942	23590355	FL	0	+
1	23603437	23603678	FL	0	-
1	23628478	23628838	FL	0	+
1	23648060	23648324	FL	0	-
1	23648687	23648871	FL	0	-
1	23665448	23665652	FL	0	+
1	23696813	23697726	FL	0	+
1	23701237	23701451	FL	0	-
1	23704279	23704649	FL	0	+
1	23709263	23709883	FL	0	+
1	23711549	23711872	FL	0	+
1	23715926	23716037	FL	0	-
1	23745695	23746247	FL	0	-
1	23758393	23758549	FL	0	+
1	23784446	23784681	FL	0	+
1	23784698	23784872	FL	0	+
1	23808500	23808746	FL	0	+
1	23811015	23811162	FL	0	-
1	23817496	23818008	FL	0	+
1	23822885	23823648	FL	0	+
1	23850271	23852058	FL	0	-
1	23867539	23868131	FL	0	+
1	23920538	23921025	FL	0	-
1	23924855	23924993	FL	0	+
1	23931647	23932217	FL	0	+
1	23932358	23932494	FL	0	+
1	23932521	23932779	FL	0	-
1	23936037	23936116	FL	0	+
1	23942923	23943514	FL	0	+
1	23957861	23958277	FL	0	+
1	23959126	23959327	FL	0	-
1	24090421	24091294	FL	0	-
1	24096239	24096344	FL	0	+
1	24122599	24122889	FL	0	+
1	24175956	24176060	FL	0	+
1	24445780	24446186	FL	0	+
1	24446228	24446355	FL	0	+
1	24561421	24561827	FL	0	+
1	24561869	24561996	FL	0	+
1	24701972	24702414	FL	0	-
1	24702458	24702734	FL	0	-
1	24775412	24775776	FL	0	+
1	24781563	24781904	FL	0	-
1	24920903	24927304	FL	0	-
1	24920913	24927269	SIE	0	-
1	24982953	24989354	FL	0	-
1	24982971	24989319	SIE	0	-
1	25124554	25124809	FL	0	+
1	25124855	25125053	FL	0	+
1	25125234	25125512	FL	0	+
1	25129837	25130130	FL	0	+
1	25173182	25173729	FL	0	-
1	25272503	25272704	FL	0	-
1	25272730	25273179	FL	0	+
1	25286029	25286215	FL	0	-
1	25342237	25342429	FL	0	-
1	25342447	25342711	FL	0	-
1	25366864	25367188	FL	0	-
1	25441215	25441739	FL	0	+
1	25554838	25555161	FL	0	-
1	25569164	25569688	FL	0	+
1	25585349	25585904	FL	0	+
1	25651232	25651473	FL	0	+
1	25651494	25651713	FL	0	+
1	25742740	25742912	FL	0	-
1	25742950	25743208	FL	0	-
1	25766156	25766298	FL	0	-
1	25789999	25790329	FL	0	-
1	25950547	25950833	FL	0	+
1	25963406	25963583	FL	0	-
1	26151355	26151618	FL	0	+
1	26161964	26162266	FL	0	-
1	26236949	26237255	FL	0	+
1	26413204	26413895	FL	0	+
1	26432994	26433558	FL	0	-
1	26476117	26476515	FL	0	+
1	26513292	26513871	FL	0	-
1	26514484	26514962	FL	0	-
1	26521703	26521802	FL	0	-
1	26521820	26522073	FL	0	-
1	26556994	26557184	FL	0	+
1	26895280	26895633	FL	0	+
1	26908780	26909109	FL	0	+
1	26970678	26971103	FL	0	+
1	26997130	26997368	FL	0	-
1	26997402	26997493	FL	0	-
1	27131569	27131984	FL	0	-
1	27132545	27133038	FL	0	-
1	27133213	27133745	FL	0	+
1	27196644	27197010	FL	0	+
1	27223825	27224061	FL	0	+
1	27235208	27235528	FL	0	-
1	27254287	27254757	FL	0	+
1	27258782	27259092	FL	0	-
1	27268114	27268587	FL	0	+
1	27272533	27273060	FL	0	-
1	27314359	27314624	FL	0	-
1	27428143	27428720	FL	0	+
1	27532401	27532714	FL	0	-
1	27562799	27562924	FL	0	-
1	27579160	27579806	FL	0	+
1	27590379	27590913	FL	0	+
1	27604775	27605274	FL	0	+
1	27610651	27611202	FL	0	-
1	27629553	27630077	FL	0	+
1	27633069	27633248	FL	0	-
1	27633834	27634370	FL	0	-
1	27699481	27699879	FL	0	+
1	27732926	27733409	FL	0	+
1	27739165	27739295	FL	0	+
1	27748361	27748935	FL	0	+
1	27770144	27770689	FL	0	+
1	27775027	27775850	FL	0	+
1	27777680	27778241	FL	0	-
1	27778781	27779063	FL	0	-
1	27802199	27802480	FL	0	+
1	27802551	27802699	FL	0	+
1	27847802	27848731	FL	0	-
1	27854008	27854097	FL	0	-
1	27854138	27854318	FL	0	-
1	27859696	27859814	FL	0	+
1	27869966	27870345	FL	0	+
1	27932527	27933060	FL	0	-
1	27934958	27935431	FL	0	+
1	27952236	27952807	FL	0	-
1	27970324	27970970	FL	0	+
1	28010000	28010623	FL	0	+
1	28028956	28029256	FL	0	+
1	28029306	28029393	FL	0	+
1	28063117	28063659	FL	0	+
1	28069647	28069904	FL	0	-
1	28091096	28091527	FL	0	+
1	28147662	28148077	FL	0	+
1	28148093	28148199	FL	0	+
1	28153129	28153755	FL	0	+
1	28155275	28155958	FL	0	+
1	28155969	28157677	FL	0	-
1	28163923	28164583	FL	0	+
1	28167353	28167760	FL	0	+
1	28167772	28167997	FL	0	-
1	28168181	28168353	FL	0	+
1	28172479	28172785	FL	0	+
1	28202335	28202923	FL	0	+
1	28219826	28220474	FL	0	+
1	28223558	28224064	FL	0	+
1	28231274	28231372	FL	0	+
1	28235111	28235653	FL	0	+
1	28248299	28248858	FL	0	-
1	28309859	28310777	FL	0	+
1	28310850	28311083	FL	0	+
1	28319081	28319631	FL	0	+
1	28355072	28355364	FL	0	+
1	28378579	28378842	FL	0	+
1	28467870	28468979	FL	0	+
1	28674141	28674399	FL	0	-
1	28702692	28703109	FL	0	+
1	28713240	28713768	FL	0	+
1	28730645	28730804	FL	0	-
1	28736364	28737071	FL	0	-
1	28762729	28763263	FL	0	+
1	28862503	28862715	FL	0	+
1	29091274	29091799	FL	0	-
1	29106095	29106626	FL	0	+
1	29264861	29265083	FL	0	+
1	29273482	29273841	FL	0	+
1	29337953	29338503	FL	0	+
1	29377361	29377654	FL	0	+
1	29377750	29377889	FL	0	+
1	29379186	29379720	FL	0	-
1	29405463	29405816	FL	0	+
1	29406338	29406655	FL	0	+
1	29465622	29465948	FL	0	+
1	29531659	29531799	FL	0	+
1	29531884	29531972	FL	0	+
1	29901839	29902032	FL	0	+
1	30053245	30053677	FL	0	+
1	30098175	30098482	FL	0	+
1	30142188	30142265	FL	0	+
1	30171706	30171977	FL	0	+
1	30171987	30172122	FL	0	-
1	30181802	30182101	FL	0	+
1	30196243	30196493	FL	0	+
1	30215838	30216376	FL	0	-
1	30294342	30294509	FL	0	+
1	30336236	30336735	FL	0	+
1	30354039	30354131	FL	0	-
1	30354158	30354518	FL	0	-
1	30359778	30360143	FL	0	+
1	30443685	30444527	FL	0	+
1	30454186	30455065	FL	0	-
1	30455172	30455420	FL	0	-
1	30455510	30455612	FL	0	-
1	30456774	30457332	FL	0	-
1	30467424	30467686	FL	0	+
1	30974458	30974670	FL	0	+
1	31078278	31078513	FL	0	+
1	31147339	31147583	FL	0	-
1	31193747	31194244	FL	0	+
1	31277322	31277491	FL	0	-
1	31277520	31277864	FL	0	-
1	31297639	31298046	FL	0	+
1	31319936	31320316	FL	0	+
1	31334802	31335412	FL	0	-
1	31338734	31338949	FL	0	+
1	31339041	31339256	FL	0	+
1	31373170	31373394	FL	0	+
1	31394969	31395269	FL	0	+
1	31412253	31412373	FL	0	+
1	31414342	31414649	FL	0	-
1	31443513	31444107	FL	0	-
1	31459217	31459729	FL	0	+
1	31557621	31558016	FL	0	+
1	31570315	31570712	FL	0	+
1	31588164	31588805	FL	0	+
1	31603096	31603729	FL	0	+
1	31627045	31628005	FL	0	+
1	31628181	31628533	FL	0	-
1	31637136	31637385	FL	0	+
1	31638872	31639323	FL	0	-
1	31781524	31782061	FL	0	-
1	31814041	31814568	FL	0	-
1	31821167	31821588	FL	0	+
1	31842718	31843050	FL	0	-
1	31893430	31899335	FL	0	-
1	31893480	31899324	SIE	0	-
1	31905415	31905490	FL	0	+
1	31906677	31907094	FL	0	+
1	31926268	31926600	FL	0	+
1	32112474	32112678	FL	0	+
1	32115028	32115426	FL	0	+
1	32136976	32138682	FL	0	-
1	32147987	32148826	FL	0	+
1	32153098	32153641	FL	0	+
1	32159206	32160095	FL	0	+
1	32176793	32177017	FL	0	+
1	32193615	32194751	FL	0	+
1	32197294	32197420	FL	0	+
1	32200399	32200679	FL	0	-
1	32211723	32212143	FL	0	+
1	32219280	32219563	FL	0	+
1	32225929	32226307	FL	0	+
1	32226899	32227437	FL	0	+
1	32229041	32229594	FL	0	+
1	32230768	32231281	FL	0	+
1	32240954	32241438	FL	0	-
1	32294312	32294857	FL	0	+
1	32330049	32330351	FL	0	-
1	32332342	32332743	FL	0	-
1	32336436	32336850	FL	0	+
1	32348082	32348640	FL	0	-
1	32349035	32354692	FL	0	+
1	32349036	32354692	SIE	0	+
1	32365529	32366338	FL	0	-
1	32370363	32370483	FL	0	+
1	32370498	32370645	FL	0	+
1	32370795	32371082	FL	0	+
1	32375465	32375975	FL	0	-
1	32389554	32389693	FL	0	-
1	32411073	32411313	FL	0	+
1	32414678	32415004	FL	0	+
1	32425969	32426365	FL	0	+
1	32428918	32429806	FL	0	+
1	32435889	32436281	FL	0	-
1	32443018	32443574	FL	0	-
1	32449404	32450180	FL	0	+
1	32450456	32450689	FL	0	-
1	32483898	32484426	FL	0	+
1	32526341	32526629	FL	0	+
1	32547753	32548064	FL	0	+
1	32548364	32549501	FL	0	+
1	32552271	32552862	FL	0	-
1	32558381	32558647	FL	0	+
1	32560667	32573871	FL	0	+
1	32560714	32573845	SIE	0	+
1	32584125	32585108	FL	0	+
1	32590197	32590860	FL	0	-
1	32595223	32595577	FL	0	+
1	32622932	32623195	FL	0	-
1	32641196	32641594	FL	0	+
1	32642150	32642330	FL	0	+
1	32642449	32642806	FL	0	+
1	32653573	32654160	FL	0	+
1	32698864	32699089	FL	0	-
1	32979947	32980115	FL	0	-
1	32982898	32983996	FL	0	-
1	33111693	33112418	FL	0	-
1	33112651	33112977	FL	0	-
1	33120088	33120323	FL	0	-
1	33140632	33141197	FL	0	+
1	33152172	33152293	FL	0	+
1	33205845	33206285	FL	0	+
1	33231468	33231833	FL	0	-
1	33281513	33281838	FL	0	+
1	33290947	33291463	FL	0	+
1	33293538	33294980	FL	0	+
1	33306123	33306421	FL	0	-
1	33310916	33311463	FL	0	-
1	33336456	33337017	FL	0	-
1	33344998	33345356	FL	0	+
1	33415787	33416345	FL	0	+
1	33430773	33431095	FL	0	+
1	33515846	33516191	FL	0	-
1	33551171	33551620	FL	0	-
1	33597071	33597199	FL	0	+
1	33601426	33601832	FL	0	-
1	33820947	33821419	FL	0	+
1	34139012	34139624	FL	0	+
1	34139949	34140398	FL	0	-
1	34140839	34141349	FL	0	-
1	34505296	34505653	FL	0	-
1	34660657	34661012	FL	0	+
1	34691619	34692618	FL	0	+
1	34734492	34734647	FL	0	+
1	34734840	34735167	FL	0	+
1	34735219	34735480	FL	0	+
1	34750491	34750992	FL	0	-
1	34940096	34940643	FL	0	+
1	34950015	34950261	FL	0	+
1	35056886	35057483	FL	0	+
1	35327107	35327258	FL	0	+
1	35481729	35481876	FL	0	+
1	35482547	35482742	FL	0	+
1	35552629	35553047	FL	0	-
1	35559926	35560297	FL	0	+
1	35590555	35591073	FL	0	-
1	35654775	35654857	FL	0	+
1	35659270	35659370	FL	0	+
1	35897859	35898183	FL	0	+
1	35941971	35942302	FL	0	-
1	36329150	36329436	FL	0	+
1	36329542	36329614	FL	0	+
1	36335343	36335483	FL	0	+
1	36354834	36355158	FL	0	+
1	36355245	36355420	FL	0	+
1	36445689	36446128	FL	0	-
1	36448389	36448901	FL	0	-
1	36522022	36522384	FL	0	+
1	36559130	36559468	FL	0	+
1	36562869	36563135	FL	0	-
1	36619266	36619637	FL	0	-
1	36635898	36636310	FL	0	-
1	36643605	36643943	FL	0	+
1	36646791	36647638	FL	0	-
1	36651007	36651394	FL	0	-
1	36691667	36692008	FL	0	+
1	36815481	36816251	FL	0	+
1	36822773	36823318	FL	0	+
1	36968072	36968313	FL	0	+
1	36984365	36985003	FL	0	-
1	36985617	36986650	FL	0	+
1	36988573	36988738	FL	0	+
1	36988770	36988991	FL	0	+
1	36993353	36993660	FL	0	-
1	37014349	37015243	FL	0	+
1	37027276	37027838	FL	0	-
1	37029873	37030138	FL	0	+
1	37030757	37031020	FL	0	+
1	37047588	37047881	FL	0	-
1	37050848	37051088	FL	0	-
1	37082536	37082680	FL	0	+
1	37097741	37098257	FL	0	-
1	37116940	37117190	FL	0	+
1	37120588	37120988	FL	0	+
1	37260241	37260577	FL	0	-
1	37276565	37277444	FL	0	+
1	37311353	37311520	FL	0	+
1	37336944	37337820	FL	0	-
1	37349912	37350307	FL	0	-
1	37353138	37353659	FL	0	-
1	37363773	37364048	FL	0	+
1	37379987	37380763	FL	0	-
1	37387999	37388385	FL	0	+
1	37391680	37392213	FL	0	-
1	37392509	37392607	FL	0	-
1	37532962	37533134	FL	0	-
1	37546066	37546159	FL	0	-
1	37723707	37724049	FL	0	+
1	37844015	37844577	FL	0	+
1	37911030	37911565	FL	0	+
1	37957004	37957636	FL	0	-
1	38024865	38025053	FL	0	-
1	38065279	38065677	FL	0	+
1	38069488	38069844	FL	0	-
1	38074414	38074756	FL	0	-
1	38103094	38103337	FL	0	+
1	38263908	38264055	FL	0	-
1	38264086	38264489	FL	0	-
1	38340109	38340682	FL	0	-
1	38347505	38347948	FL	0	-
1	38357716	38358075	FL	0	-
1	38447107	38447196	FL	0	+
1	38481790	38481970	FL	0	+
1	38490965	38491285	FL	0	+
1	38531346	38531697	FL	0	+
1	38677707	38678018	FL	0	+
1	38849657	38849912	FL	0	-
1	38856906	38857276	FL	0	+
1	38874250	38874630	FL	0	-
1	38880129	38880493	FL	0	-
1	38960955	38961287	FL	0	+
1	38965831	38966760	FL	0	-
1	38988123	38988482	FL	0	-
1	39018908	39019484	FL	0	+
1	39107566	39107825	FL	0	+
1	39107855	39108069	FL	0	+
1	39121391	39121514	FL	0	-
1	39121630	39122068	FL	0	-
1	39144722	39145061	FL	0	+
1	39245032	39245954	FL	0	+
1	39259664	39260040	FL	0	+
1	39323690	39323910	FL	0	+
1	39404069	39404405	FL	0	-
1	39456835	39457353	FL	0	+
1	39471823	39471997	FL	0	+
1	39686308	39686627	FL	0	-
1	39919589	39919973	FL	0	-
1	40052390	40052915	FL	0	+
1	40069391	40069780	FL	0	-
1	40243796	40244018	FL	0	+
1	40255088	40255339	FL	0	+
1	40341610	40341738	FL	0	+
1	40354176	40354507	FL	0	+
1	40369057	40369582	FL	0	+
1	40374130	40374464	FL	0	-
1	40459591	40459985	FL	0	+
1	40476415	40476797	FL	0	+
1	40500336	40500930	FL	0	+
1	40513453	40513725	FL	0	-
1	40532508	40532806	FL	0	+
1	40538023	40538601	FL	0	+
1	40558740	40559690	FL	0	+
1	40567999	40568371	FL	0	-
1	40576811	40577815	FL	0	-
1	40658774	40659020	FL	0	-
1	40668134	40668644	FL	0	-
1	40724640	40724835	FL	0	+
1	40745829	40746778	FL	0	+
1	40858864	40859452	FL	0	-
1	40910926	40911087	FL	0	-
1	40947856	40948114	FL	0	+
1	40962956	40963312	FL	0	-
1	41038855	41039417	FL	0	+
1	41053775	41054305	FL	0	+
1	41062243	41062825	FL	0	-
1	41093208	41093735	FL	0	-
1	41098456	41098750	FL	0	+
1	41098798	41098985	FL	0	+
1	41111591	41112135	FL	0	-
1	41139630	41140157	FL	0	+
1	41144864	41145258	FL	0	-
1	41179423	41179711	FL	0	-
1	41186014	41186384	FL	0	-
1	41186482	41186568	FL	0	+
1	41188638	41188956	FL	0	-
1	41189420	41189556	FL	0	+
1	41201708	41202236	FL	0	-
1	41210794	41211198	FL	0	+
1	41235562	41236272	FL	0	+
1	41242293	41242928	FL	0	+
1	41263338	41263835	FL	0	+
1	41266711	41267238	FL	0	+
1	41289759	41289923	FL	0	-
1	41291448	41291682	FL	0	-
1	41307476	41307988	FL	0	-
1	41341743	41342052	FL	0	-
1	41369900	41370411	FL	0	-
1	41374659	41375182	FL	0	-
1	41377241	41377507	FL	0	-
1	41393180	41393702	FL	0	+
1	41394083	41394994	FL	0	-
1	41398922	41399238	FL	0	-
1	41435483	41435987	FL	0	-
1	41437096	41437681	FL	0	-
1	41444491	41444594	FL	0	-
1	41449948	41450212	FL	0	+
1	41459988	41460096	FL	0	-
1	41461230	41461518	FL	0	+
1	41464965	41465707	FL	0	+
1	41516816	41517146	FL	0	+
1	41627870	41628395	FL	0	+
1	41645199	41646146	FL	0	+
1	41664190	41664755	FL	0	-
1	41684537	41685021	FL	0	+
1	41755918	41756442	FL	0	-
1	41810984	41811380	FL	0	-
1	41819283	41819855	FL	0	+
1	41820931	41821168	FL	0	+
1	41822543	41823092	FL	0	-
1	41851723	41852072	FL	0	+
1	41964933	41965039	FL	0	+
1	41968555	41969098	FL	0	+
1	41991996	41992880	FL	0	+
1	42074203	42074279	FL	0	-
1	42074348	42074790	FL	0	-
1	42175949	42176781	FL	0	+
1	42208340	42208769	FL	0	+
1	42227498	42228423	FL	0	+
1	42235967	42239056	FL	0	+
1	42242296	42242438	FL	0	+
1	42245251	42245356	FL	0	-
1	42263195	42263754	FL	0	-
1	42294915	42295754	FL	0	-
1	42320313	42320545	FL	0	+
1	42322439	42322705	FL	0	-
1	42338734	42339344	FL	0	+
1	42346326	42346790	FL	0	+
1	42348712	42348893	FL	0	+
1	42367833	42368681	FL	0	+
1	42371057	42371580	FL	0	+
1	42397710	42398059	FL	0	-
1	42423983	42424332	FL	0	-
1	42432797	42433121	FL	0	+
1	42437615	42438417	FL	0	-
1	42440148	42440452	FL	0	+
1	42440648	42440889	FL	0	+
1	42459058	42459530	FL	0	+
1	42467023	42467470	FL	0	+
1	42469897	42470227	FL	0	-
1	42479894	42480346	FL	0	+
1	42488813	42489157	FL	0	-
1	42503171	42503413	FL	0	+
1	42517848	42518110	FL	0	+
1	42522138	42523021	FL	0	-
1	42523354	42523706	FL	0	+
1	42527787	42528524	FL	0	+
1	42540181	42541088	FL	0	+
1	42554499	42555050	FL	0	+
1	42566078	42566333	FL	0	+
1	42581681	42581866	FL	0	+
1	42585336	42586281	FL	0	+
1	42602548	42603003	FL	0	-
1	42611936	42612863	FL	0	-
1	42622584	42623595	FL	0	+
1	42651886	42652721	FL	0	-
1	42654285	42654445	FL	0	+
1	42674030	42674380	FL	0	+
1	42715903	42716411	FL	0	+
1	42728601	42729317	FL	0	+
1	42742740	42743100	FL	0	-
1	42776425	42776566	FL	0	+
1	42861512	42861936	FL	0	-
1	42946994	42947156	FL	0	+
1	42981084	42981468	FL	0	-
1	42991450	42991848	FL	0	-
1	43044887	43045388	FL	0	+
1	43423774	43424148	FL	0	+
1	43536475	43536818	FL	0	-
1	43537714	43539145	FL	0	-
1	43576098	43576455	FL	0	+
1	43576520	43576870	FL	0	-
1	43648272	43648354	FL	0	+
1	43649477	43649618	FL	0	+
1	43688850	43689397	FL	0	+
1	43699089	43699655	FL	0	-
1	43710322	43710698	FL	0	-
1	43725216	43725854	FL	0	+
1	43745617	43746099	FL	0	-
1	43782269	43782641	FL	0	+
1	43782780	43782936	FL	0	+
1	43838364	43838508	FL	0	+
1	43855599	43856019	FL	0	+
1	43883046	43883422	FL	0	+
1	44071502	44072120	FL	0	+
1	44117629	44118139	FL	0	+
1	44362294	44362789	FL	0	+
1	44417876	44418375	FL	0	-
1	44666955	44667369	FL	0	-
1	44676180	44676761	FL	0	+
1	44706232	44706580	FL	0	-
1	44746469	44746991	FL	0	+
1	44846754	44847337	FL	0	-
1	44870460	44870987	FL	0	+
1	45155062	45155641	FL	0	+
1	45218234	45219128	FL	0	+
1	45220047	45220189	FL	0	+
1	45230572	45231329	FL	0	+
1	45231369	45231476	FL	0	+
1	45421815	45422449	FL	0	+
1	45662863	45663428	FL	0	-
1	45681996	45682540	FL	0	-
1	45759368	45759754	FL	0	-
1	45786091	45786452	FL	0	+
1	45866447	45866809	FL	0	+
1	45888874	45889350	FL	0	-
1	45917922	45918116	FL	0	-
1	46010061	46010299	FL	0	+
1	46020370	46020974	FL	0	-
1	46137638	46137762	FL	0	-
1	46184794	46185115	FL	0	+
1	46336652	46337429	FL	0	+
1	46337499	46337807	FL	0	-
1	46363791	46364183	FL	0	-
1	46391980	46392116	FL	0	-
1	46412547	46413028	FL	0	-
1	46712294	46712608	FL	0	-
1	46800408	46801219	FL	0	-
1	46917968	46918350	FL	0	+
1	46966351	46966609	FL	0	+
1	46999218	46999883	FL	0	-
1	47059560	47059938	FL	0	+
1	47145935	47146141	FL	0	+
1	47186352	47186899	FL	0	+
1	47213561	47213739	FL	0	+
1	47214679	47214960	FL	0	+
1	47246056	47251448	FL	0	+
1	47246056	47251448	SIE	0	+
1	47276354	47277806	FL	0	+
1	47277908	47278032	FL	0	+
1	47279081	47282753	FL	0	-
1	47282853	47283576	FL	0	-
1	47283601	47285985	FL	0	+
1	47290800	47291071	FL	0	+
1	47291463	47291735	FL	0	+
1	47292052	47292330	FL	0	+
1	47292477	47293064	FL	0	+
1	47331151	47331536	FL	0	+
1	47387365	47388305	FL	0	-
1	47410500	47410734	FL	0	-
1	47519456	47519577	FL	0	-
1	47519590	47519674	FL	0	-
1	47542002	47542645	FL	0	+
1	47585367	47585590	FL	0	+
1	47779665	47779895	FL	0	-
1	47780364	47780626	FL	0	-
1	47989803	47989973	FL	0	+
1	48207688	48208327	FL	0	-
1	48255364	48255704	FL	0	-
1	48286452	48286789	FL	0	+
1	48362171	48362746	FL	0	+
1	48444991	48445434	FL	0	-
1	48534927	48535248	FL	0	-
1	48552116	48552497	FL	0	-
1	48578498	48579070	FL	0	+
1	48580274	48582646	FL	0	+
1	48587983	48588327	FL	0	+
1	48589651	48589816	FL	0	+
1	48592709	48592938	FL	0	+
1	48593654	48593884	FL	0	+
1	48601708	48601826	FL	0	+
1	48603815	48604120	FL	0	-
1	48604303	48604680	FL	0	+
1	48608837	48609397	FL	0	+
1	48621894	48622177	FL	0	+
1	48637723	48637983	FL	0	+
1	48647348	48647531	FL	0	-
1	48707403	48707650	FL	0	+
1	48709237	48709653	FL	0	+
1	48711138	48711502	FL	0	+
1	48733420	48734373	FL	0	-
1	48734578	48734731	FL	0	-
1	48735010	48735176	FL	0	-
1	48803302	48803688	FL	0	+
1	48861618	48862162	FL	0	+
1	48906717	48906946	FL	0	+
1	48932320	48933149	FL	0	-
1	48939280	48939570	FL	0	+
1	49019951	49020693	FL	0	+
1	49022503	49022660	FL	0	+
1	49030470	49031265	FL	0	+
1	49070924	49071144	FL	0	-
1	49071403	49073426	FL	0	-
1	49073534	49074049	FL	0	-
1	49074876	49075061	FL	0	-
1	49107043	49107136	FL	0	-
1	49200432	49200748	FL	0	-
1	49238822	49239340	FL	0	-
1	49317263	49317420	FL	0	-
1	49382986	49383182	FL	0	+
1	49385275	49385645	FL	0	+
1	49574691	49575221	FL	0	+
1	49599200	49599355	FL	0	+
1	49773165	49773943	FL	0	+
1	49820557	49820687	FL	0	+
1	50090920	50091142	FL	0	-
1	50091249	50091328	FL	0	-
1	50160102	50160181	FL	0	+
1	50216586	50216951	FL	0	-
1	50249562	50249637	FL	0	+
1	50380202	50380534	FL	0	-
1	50454378	50454762	FL	0	-
1	50536059	50536568	FL	0	+
1	50697071	50697961	FL	0	-
1	50839264	50839776	FL	0	-
1	50842718	50842834	FL	0	-
1	50899633	50900081	FL	0	+
1	50960978	50961112	FL	0	-
1	51104976	51105281	FL	0	+
1	51385497	51385848	FL	0	-
1	51870962	51871347	FL	0	+
1	51925538	51925875	FL	0	-
1	52073211	52073795	FL	0	+
1	52137833	52138333	FL	0	-
1	52193932	52194378	FL	0	-
1	52206574	52207144	FL	0	+
1	52240194	52240755	FL	0	+
1	52259293	52260001	FL	0	+
1	52346683	52346944	FL	0	+
1	52347126	52347463	FL	0	+
1	52525415	52525757	FL	0	-
1	52630540	52630655	FL	0	-
1	52639005	52639253	FL	0	-
1	52680042	52680585	FL	0	+
1	52746483	52746818	FL	0	-
1	52812820	52813212	FL	0	+
1	52917866	52918164	FL	0	-
1	52926973	52927300	FL	0	+
1	53035877	53036175	FL	0	-
1	53044984	53045311	FL	0	+
1	53301154	53301364	FL	0	+
1	53494924	53495246	FL	0	-
1	53665309	53665458	FL	0	-
1	53734136	53734694	FL	0	+
1	53830511	53830758	FL	0	-
1	53982548	53982897	FL	0	+
1	53994337	53994666	FL	0	+
1	54214627	54215178	FL	0	+
1	54230745	54230912	FL	0	-
1	54329462	54329794	FL	0	-
1	54412205	54412756	FL	0	+
1	54428323	54428490	FL	0	-
1	54526986	54527318	FL	0	+
1	54576804	54577091	FL	0	+
1	54654172	54654552	FL	0	+
1	54712228	54713241	FL	0	-
1	54733288	54733641	FL	0	-
1	54764804	54765256	FL	0	+
1	54846154	54846397	FL	0	+
1	54846417	54846808	FL	0	-
1	54865471	54865944	FL	0	+
1	54896656	54897246	FL	0	-
1	54901455	54902039	FL	0	-
1	54940945	54941258	FL	0	+
1	55076843	55077367	FL	0	-
1	55095025	55095372	FL	0	-
1	55099829	55100133	FL	0	+
1	55235624	55236173	FL	0	-
1	55372797	55373366	FL	0	-
1	55506296	55506814	FL	0	+
1	55508516	55508847	FL	0	-
1	55511336	55511661	FL	0	-
1	55512994	55513325	FL	0	-
1	55527684	55528004	FL	0	-
1	55556549	55557107	FL	0	+
1	55565606	55565806	FL	0	+
1	55577677	55578259	FL	0	+
1	55802573	55803122	FL	0	-
1	55885535	55885657	FL	0	-
1	55885899	55885992	FL	0	-
1	55889650	55890218	FL	0	+
1	55893232	55893528	FL	0	+
1	55893562	55893714	FL	0	+
1	55893804	55893943	FL	0	+
1	55895017	55895525	FL	0	+
1	55905823	55906213	FL	0	+
1	55976262	55976817	FL	0	+
1	56033916	56034470	FL	0	+
1	56074830	56075003	FL	0	+
1	56085748	56086148	FL	0	-
1	56312739	56312820	FL	0	+
1	56350935	56351525	FL	0	+
1	56377358	56378271	FL	0	-
1	56513249	56513599	FL	0	+
1	56545749	56546267	FL	0	+
1	56547305	56547397	FL	0	+
1	56549505	56549747	FL	0	+
1	56550300	56550423	FL	0	+
1	56550470	56550699	FL	0	+
1	56570694	56570831	FL	0	+
1	56584422	56584705	FL	0	+
1	56639332	56640086	FL	0	+
1	56663803	56664466	FL	0	-
1	56673291	56673510	FL	0	+
1	56748760	56749173	FL	0	-
1	56831170	56831691	FL	0	+
1	56863189	56863903	FL	0	+
1	56973895	56974277	FL	0	+
1	57055134	57055485	FL	0	-
1	57060628	57060872	FL	0	+
1	57083633	57083837	FL	0	-
1	57084677	57084819	FL	0	+
1	57087619	57087769	FL	0	+
1	57088257	57088401	FL	0	+
1	57090525	57090710	FL	0	-
1	57092909	57093027	FL	0	+
1	57094129	57094269	FL	0	+
1	57094913	57095105	FL	0	+
1	57119869	57119986	FL	0	-
1	57133069	57133468	FL	0	+
1	57143722	57144127	FL	0	+
1	57171345	57171692	FL	0	-
1	57171910	57172148	FL	0	-
1	57322262	57322596	FL	0	+
1	57322790	57323028	FL	0	-
1	57418385	57418719	FL	0	+
1	57418937	57419175	FL	0	-
1	57596671	57597011	FL	0	-
1	57621788	57622183	FL	0	-
1	57647231	57647580	FL	0	-
1	57773061	57773218	FL	0	+
1	57842958	57843500	FL	0	-
1	57936377	57936945	FL	0	+
1	57939720	57940276	FL	0	+
1	58075095	58075432	FL	0	+
1	58091084	58091494	FL	0	+
1	58194602	58194781	FL	0	-
1	58203163	58203567	FL	0	+
1	58257715	58258019	FL	0	-
1	58274475	58275270	FL	0	-
1	58279811	58279957	FL	0	-
1	58280016	58280369	FL	0	-
1	58280466	58280966	FL	0	-
1	58336716	58336850	FL	0	-
1	58379915	58380260	FL	0	+
1	58385464	58386437	FL	0	-
1	58396771	58400870	SIE	0	+
1	58396771	58400913	FL	0	+
1	58457187	58457399	FL	0	-
1	58457423	58457681	FL	0	-
1	58579942	58580171	FL	0	-
1	58586258	58586654	FL	0	+
1	58650524	58650660	FL	0	-
1	58655020	58655287	FL	0	-
1	58673326	58673909	FL	0	+
1	58682197	58682371	FL	0	-
1	58689699	58690704	FL	0	+
1	58691390	58691939	FL	0	-
1	58700494	58702106	FL	0	+
1	58710357	58710908	FL	0	+
1	58711006	58711575	FL	0	-
1	58722360	58723348	FL	0	-
1	58899787	58901566	FL	0	+
1	59061247	59061596	FL	0	-
1	59192674	59192970	FL	0	-
1	59233383	59233647	FL	0	+
1	59283722	59284075	FL	0	+
1	59328836	59329625	FL	0	+
1	59331054	59331341	FL	0	-
1	59331460	59331796	FL	0	+
1	59331924	59332274	FL	0	+
1	59346415	59346597	FL	0	-
1	59348923	59349449	FL	0	+
1	59354691	59355071	FL	0	+
1	59373398	59373742	FL	0	+
1	59375947	59376286	FL	0	-
1	59392894	59393229	FL	0	-
1	59424843	59425442	FL	0	-
1	59439140	59439292	FL	0	-
1	59444560	59444738	FL	0	+
1	59444769	59445752	FL	0	+
1	59446539	59446796	FL	0	+
1	59465373	59465652	FL	0	-
1	59466015	59466623	FL	0	-
1	59466840	59467120	FL	0	+
1	59467824	59468172	FL	0	-
1	59468794	59469077	FL	0	-
1	59475516	59475787	FL	0	+
1	59478911	59479272	FL	0	+
1	59480583	59480956	FL	0	+
1	59488257	59488656	FL	0	+
1	59489239	59489459	FL	0	-
1	59489898	59490118	FL	0	-
1	59497042	59497277	FL	0	+
1	59499824	59500094	FL	0	-
1	59507066	59507257	FL	0	-
1	59520572	59520690	FL	0	+
1	59523960	59524313	FL	0	-
1	59536959	59537574	FL	0	-
1	59561586	59561948	FL	0	-
1	59585013	59585187	FL	0	-
1	59820287	59820750	FL	0	+
1	59877926	59878229	FL	0	+
1	59968985	59969122	FL	0	-
1	59999001	59999361	FL	0	+
1	59999380	59999600	FL	0	-
1	60058077	60059185	FL	0	+
1	60097519	60098056	FL	0	+
1	60169161	60169540	FL	0	+
1	60271670	60272069	FL	0	+
1	60300175	60300720	FL	0	+
1	60377311	60377667	FL	0	+
1	60400026	60400407	FL	0	+
1	60407612	60407966	FL	0	+
1	60420980	60421301	FL	0	+
1	60500109	60500430	FL	0	+
1	60700858	60701431	FL	0	-
1	60719117	60719975	FL	0	-
1	60724015	60724143	FL	0	-
1	60788690	60789660	FL	0	+
1	60794296	60794610	FL	0	-
1	60858566	60858695	FL	0	-
1	60884884	60885435	FL	0	-
1	61222275	61222583	FL	0	-
1	61281948	61282054	FL	0	-
1	61447912	61448302	FL	0	+
1	61500044	61500453	FL	0	+
1	61967539	61968019	FL	0	-
1	62008809	62008968	FL	0	+
1	62192840	62193086	FL	0	-
1	62193779	62193941	FL	0	+
1	62194302	62206712	FL	0	-
1	62194302	62206712	SIE	0	-
1	62207479	62207814	FL	0	-
1	62210765	62211535	FL	0	+
1	62249225	62249443	FL	0	+
1	62249909	62250304	FL	0	+
1	62253385	62253531	FL	0	+
1	62264670	62264827	FL	0	+
1	62266616	62266770	FL	0	+
1	62267879	62268063	FL	0	+
1	62269813	62270131	FL	0	+
1	62271692	62285791	FL	0	+
1	62271692	62285791	SIE	0	+
1	62286546	62287005	FL	0	+
1	62287031	62287854	FL	0	+
1	62287930	62288261	FL	0	+
1	62288461	62288994	FL	0	+
1	62289131	62289488	FL	0	+
1	62289625	62291401	FL	0	+
1	62351637	62351954	FL	0	-
1	62357405	62357741	FL	0	+
1	62359816	62359983	FL	0	+
1	62372248	62372895	FL	0	+
1	62408911	62409414	FL	0	+
1	62562011	62568080	FL	0	-
1	62562011	62568080	SIE	0	-
1	62606590	62606820	FL	0	+
1	62608900	62609016	FL	0	-
1	62653989	62654105	FL	0	-
1	62659867	62660162	FL	0	+
1	62662654	62662963	FL	0	+
1	62717681	62718014	FL	0	+
1	62784872	62785735	FL	0	-
1	62971441	62971519	FL	0	+
1	63015643	63016367	FL	0	+
1	63071377	63071717	FL	0	+
1	63083762	63084183	FL	0	+
1	63133334	63133617	FL	0	+
1	63133762	63133932	FL	0	+
1	63346044	63346260	FL	0	-
1	63573568	63573853	FL	0	+
1	63636072	63636308	FL	0	+
1	63636403	63636527	FL	0	+
1	63652968	63653475	FL	0	-
1	63690396	63690946	FL	0	+
1	63767545	63767995	FL	0	-
1	63830091	63831887	FL	0	+
1	63863842	63864289	FL	0	+
1	63872360	63872923	FL	0	+
1	63889728	63889883	FL	0	+
1	63894565	63895104	FL	0	+
1	63962346	63962712	FL	0	+
1	63965087	63965629	FL	0	+
1	63990065	63990305	FL	0	+
1	64032250	64032900	FL	0	-
1	64048930	64049244	FL	0	+
1	64068222	64068582	FL	0	-
1	64069725	64070070	FL	0	+
1	64079173	64079640	FL	0	-
1	64134264	64134658	FL	0	+
1	64137774	64138651	FL	0	-
1	64337230	64337349	FL	0	+
1	64337372	64337871	FL	0	+
1	64383566	64384139	FL	0	+
1	64433168	64433414	FL	0	+
1	64533235	64534133	FL	0	+
1	64583752	64584071	FL	0	+
1	64617623	64617788	FL	0	+
1	64858374	64858654	FL	0	+
1	64867750	64868294	FL	0	-
1	64902061	64902604	FL	0	-
1	64991676	64992208	FL	0	+
1	64992228	64992345	FL	0	-
1	65056088	65056437	FL	0	+
1	65106411	65107259	FL	0	-
1	65315464	65315761	FL	0	-
1	65373690	65373923	FL	0	-
1	65374063	65374367	FL	0	+
1	65375387	65375696	FL	0	+
1	65395846	65396316	FL	0	-
1	65456198	65456560	FL	0	+
1	65461451	65461808	FL	0	+
1	65461857	65462268	FL	0	-
1	65480829	65481190	FL	0	+
1	65482711	65483260	FL	0	-
1	65558444	65558763	FL	0	-
1	65638604	65638941	FL	0	+
1	65639060	65639301	FL	0	-
1	65640461	65640611	FL	0	-
1	65699301	65699665	FL	0	+
1	65725223	65725543	FL	0	+
1	65873844	65874181	FL	0	+
1	65874300	65874541	FL	0	-
1	65877997	65878147	FL	0	-
1	65890355	65890696	FL	0	+
1	65985917	65986254	FL	0	+
1	65986373	65986614	FL	0	-
1	66119945	66120308	FL	0	+
1	66380940	66381341	FL	0	+
1	66480026	66480397	FL	0	+
1	66496273	66496532	FL	0	+
1	66502842	66503241	FL	0	-
1	66504666	66504777	FL	0	+
1	66513714	66514118	FL	0	+
1	66518263	66518623	FL	0	+
1	66591521	66591592	FL	0	-
1	66759839	66759975	FL	0	+
1	66760360	66760591	FL	0	+
1	66771085	66771436	FL	0	-
1	66828203	66828759	FL	0	+
1	66839217	66839591	FL	0	+
1	66882427	66883056	FL	0	+
1	67032080	67032658	FL	0	-
1	67236079	67238695	FL	0	-
1	67238832	67239332	FL	0	-
1	67260159	67260275	FL	0	-
1	67260567	67260813	FL	0	-
1	67389651	67390181	FL	0	+
1	67439170	67439717	FL	0	+
1	67440267	67440892	FL	0	+
1	67446950	67447299	FL	0	-
1	67450454	67450601	FL	0	+
1	67450901	67451511	FL	0	+
1	67452393	67452500	FL	0	+
1	67453731	67453989	FL	0	-
1	67455068	67455737	FL	0	-
1	67455768	67456127	FL	0	-
1	67456775	67456883	FL	0	+
1	67457512	67457655	FL	0	+
1	67470296	67470656	FL	0	+
1	67506775	67506899	FL	0	-
1	67564597	67564949	FL	0	+
1	68079371	68079711	FL	0	+
1	68120526	68121486	FL	0	+
1	68322029	68322404	FL	0	-
1	68322414	68322798	FL	0	+
1	68424183	68424462	FL	0	+
1	68463675	68463886	FL	0	-
1	68480114	68480438	FL	0	+
1	68483740	68483921	FL	0	-
1	68483938	68484082	FL	0	-
1	68485769	68486028	FL	0	+
1	68486975	68487559	FL	0	-
1	68551705	68551840	FL	0	-
1	68551969	68552227	FL	0	-
1	68604255	68604458	FL	0	-
1	68604477	68604648	FL	0	-
1	68622179	68622567	FL	0	+
1	68789407	68789534	FL	0	+
1	68839808	68840142	FL	0	-
1	68883152	68883803	FL	0	+
1	68900034	68900379	FL	0	+
1	69111302	69111623	FL	0	-
1	69167297	69168182	FL	0	+
1	69238815	69239037	FL	0	+
1	69249174	69249278	FL	0	-
1	69258214	69258575	FL	0	-
1	69316783	69317149	FL	0	-
1	69350881	69351103	FL	0	+
1	69364327	69364503	FL	0	-
1	69384929	69385279	FL	0	+
1	69464044	69464187	FL	0	-
1	69464393	69464548	FL	0	-
1	69534524	69535028	FL	0	-
1	69607387	69607762	FL	0	+
1	69657764	69658113	FL	0	+
1	69684142	69684786	FL	0	+
1	69705517	69706062	FL	0	-
1	69737198	69737600	FL	0	+
1	69791233	69791566	FL	0	+
1	69795209	69795309	FL	0	+
1	69801418	69801616	FL	0	-
1	69917287	69917766	FL	0	+
1	69917780	69917997	FL	0	+
1	69951509	69952419	FL	0	-
1	69955511	69955725	FL	0	-
1	70230229	70230751	FL	0	+
1	70286364	70286974	FL	0	-
1	70292170	70292464	FL	0	+
1	70352433	70353632	FL	0	+
1	70370916	70371456	FL	0	-
1	70372260	70372482	FL	0	+
1	70424861	70425402	FL	0	-
1	70453061	70453166	FL	0	-
1	70479201	70479581	FL	0	+
1	70480027	70480182	FL	0	+
1	70484697	70485068	FL	0	+
1	70531247	70532091	FL	0	-
1	70587581	70587899	FL	0	+
1	70590065	70590184	FL	0	+
1	70613544	70613741	FL	0	+
1	70718447	70718798	FL	0	+
1	70737558	70737891	FL	0	+
1	70757553	70757638	FL	0	+
1	70796742	70796922	FL	0	+
1	70813643	70814160	FL	0	+
1	70826508	70827113	FL	0	+
1	70892228	70892803	FL	0	+
1	71145789	71146305	FL	0	+
1	71150987	71151595	FL	0	-
1	71353222	71353540	FL	0	+
1	71472641	71472753	FL	0	-
1	71492576	71493155	FL	0	+
1	71498712	71498967	FL	0	+
1	71499111	71499286	FL	0	+
1	71499507	71499658	FL	0	+
1	71512697	71512898	FL	0	-
1	71513246	71513342	FL	0	-
1	71513410	71513611	FL	0	-
1	71525264	71525778	FL	0	+
1	71533317	71535311	FL	0	+
1	71535332	71535534	FL	0	+
1	71535839	71536091	FL	0	+
1	71536167	71536637	FL	0	+
1	71537060	71539133	FL	0	+
1	71539315	71539751	FL	0	+
1	71543383	71545218	FL	0	+
1	71564875	71565151	FL	0	+
1	71573484	71573736	FL	0	-
1	71768771	71768958	FL	0	+
1	71784927	71785199	FL	0	-
1	71785410	71786292	FL	0	-
1	71786325	71787822	FL	0	-
1	71789565	71794749	FL	0	-
1	71789637	71794749	SIE	0	-
1	71836928	71837414	FL	0	-
1	71875453	71876028	FL	0	+
1	71906779	71919695	SIE	0	+
1	71906779	71919712	FL	0	+
1	71932225	71932398	FL	0	-
1	71989629	71989963	FL	0	+
1	72018352	72018898	FL	0	-
1	72067167	72067529	FL	0	+
1	72238469	72239224	FL	0	+
1	72282950	72283261	FL	0	-
1	72294765	72295552	FL	0	+
1	72369994	72370505	FL	0	+
1	72397682	72397836	FL	0	-
1	72419439	72420713	FL	0	+
1	72448440	72448553	FL	0	+
1	72456244	72456690	FL	0	+
1	72473091	72473302	FL	0	+
1	72554966	72555203	FL	0	-
1	72576358	72576465	FL	0	+
1	72652408	72653372	FL	0	+
1	72661482	72661977	FL	0	+
1	72678652	72679059	FL	0	+
1	72680897	72681871	FL	0	-
1	72751346	72751507	FL	0	+
1	72752869	72753029	FL	0	+
1	72753297	72753529	FL	0	+
1	72753619	72755095	FL	0	+
1	72756020	72756115	FL	0	+
1	72756778	72756931	FL	0	+
1	72756962	72757192	FL	0	+
1	72771894	72772473	FL	0	+
1	72775206	72783135	SIE	0	-
1	72775206	72783144	FL	0	+
1	72797723	72798394	FL	0	-
1	72804152	72804456	FL	0	+
1	72808184	72808842	FL	0	+
1	72810294	72810860	FL	0	-
1	72817589	72821328	FL	0	+
1	72840409	72841003	FL	0	+
1	72865659	72865769	FL	0	-
1	72867605	72868049	FL	0	+
1	72887148	72887369	FL	0	-
1	72887438	72887790	FL	0	+
1	72887872	72888011	FL	0	+
1	72911978	72912329	FL	0	-
1	72929519	72929705	FL	0	+
1	72935443	72936017	FL	0	+
1	72944407	72944782	FL	0	-
1	72975066	72975440	FL	0	+
1	72975761	72975849	FL	0	+
1	72975884	72975970	FL	0	+
1	72991826	72992158	FL	0	+
1	73001246	73001707	FL	0	-
1	73002130	73002409	FL	0	-
1	73002425	73002559	FL	0	-
1	73002764	73003289	FL	0	-
1	73003342	73007115	FL	0	-
1	73007288	73007878	FL	0	-
1	73009615	73010091	FL	0	+
1	73014226	73014499	FL	0	-
1	73058980	73059268	FL	0	+
1	73091259	73091673	FL	0	-
1	73092795	73093095	FL	0	-
1	73093134	73093446	FL	0	-
1	73122800	73123050	FL	0	+
1	73123091	73123397	FL	0	+
1	73129579	73130120	FL	0	-
1	73130174	73130725	FL	0	-
1	73154991	73155379	FL	0	-
1	73159183	73160885	FL	0	-
1	73162218	73162449	FL	0	+
1	73162569	73162803	FL	0	+
1	73207346	73207762	FL	0	+
1	73235447	73236056	FL	0	-
1	73263873	73264348	FL	0	-
1	73276807	73277476	FL	0	+
1	73282653	73282999	FL	0	+
1	73287922	73288441	FL	0	+
1	73305065	73305240	FL	0	-
1	73354616	73354941	FL	0	+
1	73371122	73371842	FL	0	+
1	73372264	73373790	FL	0	+
1	73373980	73374213	FL	0	+
1	73378439	73378737	FL	0	+
1	73383995	73384271	FL	0	+
1	73403000	73403280	FL	0	+
1	73427476	73428035	FL	0	+
1	73438355	73438826	FL	0	-
1	73446908	73447234	FL	0	+
1	73464438	73465523	FL	0	+
1	73481326	73485291	FL	0	+
1	73504253	73504354	FL	0	-
1	73511670	73511940	FL	0	+
1	73521900	73522423	FL	0	-
1	73525563	73525997	FL	0	-
1	73526967	73527322	FL	0	+
1	73531448	73531748	FL	0	-
1	73532255	73532420	FL	0	-
1	73532552	73532857	FL	0	-
1	73535859	73536201	FL	0	+
1	73542974	73543308	FL	0	-
1	73544186	73544540	FL	0	+
1	73545871	73546269	FL	0	-
1	73553136	73553211	FL	0	-
1	73558330	73560302	FL	0	-
1	73560404	73560739	FL	0	-
1	73564162	73568828	FL	0	-
1	73564184	73568828	SIE	0	-
1	73577627	73580236	FL	0	-
1	73577638	73579777	SIE	0	-
1	73580247	73580328	FL	0	-
1	73582845	73585169	FL	0	+
1	73585241	73585638	FL	0	+
1	73588771	73589495	FL	0	+
1	73592548	73616288	FL	0	-
1	73592548	73616288	SIE	0	-
1	73621723	73621958	FL	0	+
1	73622583	73623063	FL	0	-
1	73624124	73630728	FL	0	+
1	73633153	73633639	FL	0	-
1	73639199	73639866	FL	0	-
1	73647974	73648519	FL	0	-
1	73651292	73651558	FL	0	-
1	73651621	73651930	FL	0	-
1	73651945	73652131	FL	0	+
1	73652333	73653745	FL	0	+
1	73687156	73687270	FL	0	+
1	73696191	73696724	FL	0	+
1	73704049	73704203	FL	0	-
1	73715919	73722862	FL	0	+
1	73715945	73722852	SIE	0	+
1	73731639	73732552	FL	0	+
1	73732562	73733254	FL	0	+
1	73733650	73733972	FL	0	+
1	73739948	73740273	FL	0	-
1	73746542	73746987	FL	0	-
1	73750874	73750984	FL	0	-
1	73767425	73770255	FL	0	+
1	73772016	73772220	FL	0	-
1	73773183	73773325	FL	0	-
1	73773371	73773626	FL	0	-
1	73775968	73776529	FL	0	-
1	73791518	73791611	FL	0	+
1	73791725	73791904	FL	0	+
1	73792988	73797344	FL	0	+
1	73797364	73808840	SIE	0	-
1	73797364	73808841	FL	0	-
1	73810211	73810398	FL	0	-
1	73811739	73811963	FL	0	-
1	73812054	73818325	FL	0	-
1	73823673	73828641	FL	0	-
1	73823819	73828626	SIE	0	-
1	73832426	73832523	FL	0	+
1	73836834	73836987	FL	0	-
1	73837064	73837655	FL	0	-
1	73838422	73838620	FL	0	+
1	73839793	73840176	FL	0	-
1	73842574	73842658	FL	0	+
1	73853257	73856300	FL	0	+
1	73858338	73858974	FL	0	+
1	73866548	73866857	FL	0	+
1	73867602	73868135	FL	0	-
1	73871087	73871629	FL	0	+
1	73878635	73878996	FL	0	+
1	73879546	73880047	FL	0	+
1	73880153	73880438	FL	0	+
1	73881567	73881810	FL	0	+
1	73882254	73882918	FL	0	-
1	73883151	73883878	FL	0	+
1	73883888	73884006	FL	0	+
1	73884322	73886129	FL	0	+
1	73886381	73886717	FL	0	+
1	73886773	73887144	FL	0	+
1	73887238	73887697	FL	0	+
1	73888711	73889532	FL	0	-
1	73891765	73892130	FL	0	-
1	73897837	73898502	FL	0	+
1	73899773	73899989	FL	0	+
1	73909773	73917863	FL	0	+
1	73911108	73916913	SIE	0	+
1	73921811	73922345	FL	0	+
1	73922768	73945061	FL	0	-
1	73923128	73934742	SIE	0	-
1	73936317	73945061	SIE	0	-
1	73945344	73945623	FL	0	+
1	73950999	73951676	FL	0	+
1	73951707	73952124	FL	0	+
1	73954070	73954480	FL	0	-
1	73954576	73955300	FL	0	-
1	73955357	73955945	FL	0	+
1	73957349	73957813	FL	0	-
1	73957861	73958087	FL	0	-
1	73959233	73959536	FL	0	-
1	73963776	73964406	FL	0	+
1	73967971	73968614	FL	0	+
1	73971330	73971691	FL	0	+
1	73971904	73972166	FL	0	-
1	73976105	73977108	FL	0	+
1	73977526	73977719	FL	0	+
1	73977930	73979335	FL	0	+
1	73983445	73983941	FL	0	+
1	73989416	73989721	FL	0	-
1	73991824	73992424	FL	0	-
1	73992461	73992900	FL	0	-
1	73994093	73994219	FL	0	+
1	74000877	74001389	FL	0	+
1	74018839	74019434	FL	0	-
1	74019529	74019717	FL	0	-
1	74019827	74022504	FL	0	+
1	74022715	74022988	FL	0	-
1	74023510	74023868	FL	0	+
1	74023878	74024116	FL	0	+
1	74024188	74024694	FL	0	-
1	74052659	74052987	FL	0	+
1	74053740	74054111	FL	0	-
1	74056153	74056587	FL	0	+
1	74056962	74058346	FL	0	+
1	74058418	74058656	FL	0	-
1	74058666	74059056	FL	0	-
1	74059547	74059819	FL	0	+
1	74060030	74062707	FL	0	+
1	74062817	74063005	FL	0	+
1	74063101	74063694	FL	0	+
1	74090371	74090710	FL	0	+
1	74094058	74094655	FL	0	+
1	74108638	74108885	FL	0	+
1	74108920	74109023	FL	0	+
1	74120572	74121977	FL	0	-
1	74124004	74124531	FL	0	-
1	74125400	74125742	FL	0	+
1	74131323	74131578	FL	0	-
1	74134412	74134747	FL	0	+
1	74157227	74157588	FL	0	+
1	74162340	74162561	FL	0	+
1	74162718	74162840	FL	0	+
1	74163503	74165672	FL	0	+
1	74165808	74166491	FL	0	+
[truncated: 35,186 more rows]
